# Supplementary material for: Decline in attention-deficit hyperactivity disorder traits over the life course in the general population: trajectories across five population birth cohorts spanning ages 3 to 45 years
Source: Int J Epidemiol. 2022 Apr 11;51(3):919–30. doi: 10.1093/ije/dyac049 (PMC9189965; doi:10.1093/ije/dyac049)
Supplement: dyac049_Supplementary_Data [file dyac049_supplementary_data.zip]

Archive with 2 entries (2 files):
- ije-2021-08-1228-File010.docx
- ije-2021-08-1228-File011.docx
